# Supplementary material for: A distinct D1-MSN subpopulation down-regulates dopamine to promote negative emotional state
Source: Cell Res. 2021 Nov 30;32(2):139–56. doi: 10.1038/s41422-021-00588-5 (PMC8807621; doi:10.1038/s41422-021-00588-5)
Supplement: Supplementary file 11 — Supplementary Table S1 [file 41422_2021_588_MOESM11_ESM.xlsx]

## Sheet: Statistics
Data	Response variable	Groups	n define as	Sample size	Hypothesis test	Test value	P value
Figure 1c	Peak ΔF/F (%)	D1-VM vs. D1-VP	mouse	D1-VM: n = 8, D1-VP: n = 10	Mann-Whitney U test	Z = -3.554	p = 4.57e-5
Figure 1d	Peak ΔF/F (%)	D1-VM vs. D1-VP	mouse	D1-VM: n = 8, D1-VP: n = 10	Two-tailed Student's t-test	t(16) = 13.552	p = 3.47e-10
Figure 1e	Peak ΔF/F (%)	D1-VM vs. D1-VP	mouse	D1-VM: n = 8, D1-VP: n = 10	Two-tailed Student's t-test	t(16) = 12.049	p = 1.94e-9
Figure 1f	Peak ΔF/F (%)	D1-VM vs. D1-VP	mouse	D1-VM: n = 8, D1-VP: n = 10	Mann-Whitney U test	Z = -3.554	p = 4.57e-5
Figure 1g	Peak ΔF/F (%)	D1-VM vs. D1-VP	mouse	D1-VM: n = 8, D1-VP: n = 10	Two-tailed Student's t-test	t(16) = -14.66	p = 1.08e-10
Figure 1h	Peak ΔF/F (%)	D1-VM vs. D1-VP	mouse	D1-VM: n = 8, D1-VP: n = 10	Two-tailed Student's t-test	t(16) = -13.856	p = 2.47e-10
Figure 2c	CPP Score (s)	Control vs. ChR2	mouse	Control: n = 12, ChR2: n = 10	Two-way RM ANOVA	F(1,43) = 29.361	p< 0.001
Figure 2e	CPP Score (s)	Control vs. ChR2	mouse	Control: n = 12, ChR2: n = 10	Two-way RM ANOVA	F(1,43) = 22.372	p< 0.001
Figure 2g	CPP Score (s)	Control vs. eNpHR3.0	mouse	Control: n = 11, eNpHR3.0: n = 11	Two-way RM ANOVA	F(1,43) = 18.787	p< 0.001
Figure 2i	CPP Score (s)	Control vs. eNpHR3.0	mouse	Control: n = 11, eNpHR3.0: n = 11	Two-way RM ANOVA	F(1,43) = 7.475	p = 0.013
Figure 2l left	Nose Pokes (h-1)	Control vs. ChR2	mouse	Control: n = 14, ChR2: n = 10	RM ANOVA with Geisser-Greenhouse correction	F(1,47) = 215.079	p < 0.001
Figure 2l right	Nose Pokes (h-1)	Control vs. ChR2	mouse	Control: n = 13, ChR2: n = 11	Two-way RM ANOVA	F(1,47) = 29.806	p = 1.7e-5
Figure 2n	In center duration (%)	Control vs. ChR2	mouse	Control: n = 10, ChR2: n = 10	Two-way RM ANOVA	F(1,39) = 10.465	p = 0.005
Figure 2p	In periphery duration (%)	Control vs. ChR2	mouse	Control: n = 10, ChR2: n = 10	Two-way RM ANOVA	F(1,39) = 9.502	p = 0.006
Figure 2r	Preference score	Control vs. ChR2	mouse	Control: n = 10, ChR2: n = 12	Two-tailed Student's t-test	t(20) = -3.127	p = 0.00531
Figure 2t	Preference score	Control vs. ChR2	mouse	Control: n = 10, ChR2: n = 11	Mann-Whitney U test	Z = -3.592	p = 6.8e-5
Figure 3c	CPP Score (s)	Control vs. eNpHR3.0	mouse	Control: n = 10, ChR2: n = 10	Two-way RM ANOVA	F(1,39) = 13.823	p = 0.002
Figure 3e	CPP Score (s)	Control vs. ChR2	mouse	Control: n = 12, ChR2: n = 10	Two-way RM ANOVA	F(1,43) = 8.751	p = 0.008
Figure 3g	CPP Score (s)	Control vs. eNpHR3.0	mouse	Control: n = 9, eNpHR3.0: n = 11	Two-way RM ANOVA	F(1,39) = 7.403	p = 0.014
Figure 3i	CPP Score (s)	Control vs. ChR2	mouse	Control: n = 8, ChR2: n = 10	Two-way RM ANOVA	F(1,35) = 6.243	p = 0.024
Figure 3l	Peak ΔF/F (%)	Unpaired vs. Paired	mouse	n = 8	Two-tailed Student's t-test	t(14) = -12.858	p = 3.83e-9
Figure 3m	Peak ΔF/F (%)	Unpaired vs. Paired	mouse	n = 8	Two-tailed Student's t-test	t(14) = 20.054	p = 1.037e-11
Figure 3p	Peak ΔF/F (%)	Unpaired vs. Paired	mouse	n = 8	Two-tailed Student's t-test	t(14) = -10.788	p = 3.62e-8
Figure 3q	Peak ΔF/F (%)	Unpaired vs. Paired	mouse	n = 8	Two-tailed Student's t-test	t(14) = -9.615	p = 1.52e-7
Figure 4f	Connectivity (%)	D1-VM vs. D1-VP	mouse	D1-VM: n = 16, D1-VP: n = 55	Pearson	χ2 = 26.67	p< 0.001
Figure 4g right	PPR	D1-VM vs. D1-VP	mouse	D1-VM: n = 16, D1-VP: n = 55	Two-tailed Student's t-test	t(69) = -1.852	p = 0.0683
Figure 4k	Percentage enriched	Microtubule polymerization or depolymerization: D1-VM vs. D1-VP	neuron		Fisher's Exact Test	OR = 0.102	p = 0.0391
		RNA polymerase II transcription factor complex: D1-VM vs. D1-VP	neuron		Fisher's Exact Test	OR = 0.169	p = 0.00014
		Nuclear transcription factor complex: D1-VM vs. D1-VP	neuron		Fisher's Exact Test	OR = 0.189	p = 3.92e-7
		Neuron differentiation: D1-VM vs. D1-VP	neuron		Fisher's Exact Test	OR = 0.630	p = 3.26e-35
		Nervous system development: D1-VM vs. D1-VP	neuron	D1-VM: n = 120 from 6 mice	Fisher's Exact Test	OR = 0.647	p = 3.95e-5
				D1-VP: n = 182 from 8 mice
		Positive regulation of hormone secretion: D1-VM vs. D1-VP	neuron		Fisher's Exact Test	OR = 3.131	p = 3.11e-5
		Regulation of postsynapse organization: D1-VM vs. D1-VP	neuron		Fisher's Exact Test	OR = 5.216	p = 3.11e-5
		SH3 domain binding: D1-VM vs. D1-VP	neuron		Fisher's Exact Test	OR = 5.747	p = 3.11e-5
		Regulation of transmembrane transporter activity: D1-VM vs. D1-VP	neuron		Fisher's Exact Test	OR =2.333	p = 2.59e-6
		Purinergic receptor activity: D1-VM vs. D1-VP	neuron		Fisher's Exact Test	OR = 7.276	p =0.00103
Figure 4l	Expression level (Normalized TPM)	D1-VM vs. D1-VP	neuron	D1-VM: n = 120 from 6 mice	negative binomial generalized linear models	W = 2.607	p = 0.00919
				D1-VP: n = 182 from 8 mice
Figure 4n left	Puncta number(103)/EYFP+ Drd1+ cell	D1-VM vs. D1-VP	mouse	D1-VM: n = 12, D1-VP: n = 13	Two-tailed Student's t-test	t(23) = 3.757	p=0.00103
Figure 5b	Input connection strengh index	mPFC: Gad vs. vGlut2	mouse	Gad: n = 4, vGlut2: n = 4	Two-tailed Student's t-test	t(6) = -0.95	p = 0.379
		NAc: Gad vs. vGlut2	mouse		Two-tailed Student's t-test	t(6) = 3.318	p = 0.016
		BLA: Gad vs. vGlut2	mouse		Two-tailed Student's t-test	t(6) = 0.468	p = 0.656
		CeA: Gad vs. vGlut2	mouse		Mann-Whitney U test	Z = 0.866	p = 0.486
		PVT: Gad vs. vGlut2	mouse		Two-tailed Student's t-test	t(6) = 1.007	p = 0.353
		VM: Gad vs. vGlut2	mouse		Two-tailed Student's t-test	t(6) = -0.841	p = 0.432
Figure 5e	% CTB555	Gad vs. vGlut2	mouse	Gad: n = 5, vGlut2: n = 3	Two-tailed Student's t-test	t(6) = -17.902	p = 1.95e-6
Figure 5f	Peak ΔF/F (%)	Control vs. ChrimsonR	mouse	Control: n = 5, ChrimsonR: n = 5	Two-tailed Student's t-test	t(8) = 7.014	p = 0.000111
Figure 5g	Peak ΔF/F (%)	Control vs. ChR2	mouse	Control: n = 5, ChR2: n = 5	Mann-Whitney U test	Z = 2.611	p = 0.0079
Figure 5h	Peak ΔF/F (%)	Control vs. ChrimsonR	mouse	Control: n = 6, ChrimsonR: n = 6	Mann-Whitney U test	Z = 2.882	p = 0.0022
Figure 5i	Peak ΔF/F (%)	Control vs. ChR2	mouse	Control: n = 6, ChR2: n = 6	Mann-Whitney U test	Z = -2.882	p = 0.0022
Figure 5j	Peak ΔF/F (%)	Control vs. ChR2	mouse	Control: n = 6, ChR2: n = 6	Mann-Whitney U test	Z = -2.882	p = 0.0022
Figure 6i	Peak ΔF/F (%)	Control vs. ChrimsonR	mouse	Control: n = 5, ChR2: n = 6	Mann-Whitney U test	Z = 2.739	p = 0.0043
Figure 6j	Peak ΔF/F (%)	Control vs. ChR2	mouse	Control: n = 5, ChR2: n = 6	Mann-Whitney U test	Z = -2.739	p = 0.0043
Figure 6k	Peak ΔF/F (%)	Control vs. ChR2	mouse	Control: n = 6, ChR2: n = 6	Mann-Whitney U test	Z = -2.882	p = 0.0022
Supplementary information Figure 2d upper	Rheobase (pA)	vehicle vs. CNO (Control)	neuron	n = 8 from 3 mice	Two-tailed Student's t-test	t(7) = 0.798	p = 0.451
Supplementary information Figure 2d lower	Rheobase (pA)	vehicle vs. CNO (hM3D)	neuron	n = 8 from 4 mice	Two-tailed Student's t-test	t(7) = 6.363	p = 0.0004
Supplementary information Figure 3b	CPP Score (s)	Control vs. ChR2	mouse	Control: n = 8, ChR2: n = 9	Two-way RM ANOVA	F(1,33) = 11.258	p = 0.004
Supplementary information Figure 3d	CPP Score (s)	Control vs. ChR2	mouse	Control: n = 8, ChR2: n = 9	Two-way RM ANOVA	F(1,33) = 31.94	p< 0.001
Supplementary information Figure 3j	Events/minute	Saline vs. Cocaine	mouse	n = 11	Two-tailed Student's t-test	t(20) = -2.336	p = 0.0282
Supplementary information Figure 3i	Events/minute	Saline vs. Cocaine	mouse	n = 13	Mann-Whitney U test	Z = 2.052	p = 0.0387
Supplementary information Figure 5b	% of total inputs	NAc: D1-VM vs. D1-VP vs. D2-VP	mouse	D1-VM: n = 6, D1-VP: n = 6	Two-tailed Student's t-test	t(10) = -1.349	p = 0.207
		VP: D1-VM vs. D1-VP vs. D2-VP	mouse		Two-tailed Student's t-test	t(10) = -1.107	p = 0.294
		S: D1-VM vs. D1-VP vs. D2-VP	mouse		Mann-Whitney U test	Z = 1.281	p = 0.24
		Il: D1-VM vs. D1-VP vs. D2-VP	mouse		Mann-Whitney U test	Z = -2.882	p = 0.0022
		Prl: D1-VM vs. D1-VP vs. D2-VP	mouse		Two-tailed Student's t-test	t(10) = 2.457	p = 0.0339
		BLA: D1-VM vs. D1-VP vs. D2-VP	mouse		Mann-Whitney U test	Z = 2.242	p = 0.026
		Thalamus: D1-VM vs. D1-VP vs. D2-VP	mouse		Two-tailed Student's t-test	t(10) = -2.293	p = 0.0448
		LEC: D1-VM vs. D1-VP vs. D2-VP	mouse		Mann-Whitney U test	Z = -1.890	p = 0.065
		vCA1: D1-VM vs. D1-VP vs. D2-VP	mouse		Two-tailed Student's t-test	t(10) = 1.033	p = 0.326
		PRH: D1-VM vs. D1-VP vs. D2-VP	mouse		Two-tailed Student's t-test	t(10) = 0.674	p = 0.515
		LS: D1-VM vs. D1-VP vs. D2-VP	mouse		Mann-Whitney U test	Z = -1.281	p = 0.24
		ECT: D1-VM vs. D1-VP vs. D2-VP	mouse		Mann-Whitney U test	Z = 0.801	p = 0.485
		ACC: D1-VM vs. D1-VP vs. D2-VP	mouse		Two-tailed Student's t-test	t(10) = 1.592	p = 0.143
		BNST: D1-VM vs. D1-VP vs. D2-VP	mouse		Two-tailed Student's t-test	t(10) = 0.852	p = 0.414
		LH: D1-VM vs. D1-VP vs. D2-VP	mouse		Two-tailed Student's t-test	t(10) = 0.905	p = 0.387
		Pir: D1-VM vs. D1-VP vs. D2-VP	mouse		Two-tailed Student's t-test	t(10) = -0.737	p = 0.478
		VM: D1-VM vs. D1-VP vs. D2-VP	mouse		Mann-Whitney U test	Z = -1.281	p = 0.24
		PVT: D1-VM vs. D1-VP vs. D2-VP	mouse		Two-tailed Student's t-test	t(10) = -0.421	p = 0.683
		PHB: D1-VM vs. D1-VP vs. D2-VP	mouse		Two-tailed Student's t-test	t(10) = -0.0906	p = 0.930
Supplementary information Figure 6c	CPP Score (s)	Control vs. hM3Dq	mouse	Control: n = 15, hM3Dq: n = 14	Two-way RM ANOVA	F(1,57) = 21.326	p < 0.001
Supplementary information Figure 6e	CPP Score (s)	Control vs. hM3Dq	mouse	Control: n = 12, hM3Dq: n = 12	Two-way RM ANOVA	F(1,47) = 67.686	p < 0.001
Supplementary information Figure 6h	Preference score	Control vs. ChR2	mouse	Control: n = 10, ChR2: n = 12	Two-tailed Student's t-test	t(20) = -9.406	p = 8.77e-9
Supplementary information Figure 6j	Preference score	Control vs. ChR2	mouse	Control: n = 10, ChR2: n = 12	Two-tailed Student's t-test	t(20) = 4.436	p = 2.54e-4
Supplementary information Figure 7h	Expression level (Normalized TPM)	Arc: D1-VM vs. D1-VP	neuron		negative binomial generalized linear models	W = -2.743	p = 0.007
				D1-VM: n = 120 from 6 mice
		Klf5: D1-VM vs. D1-VP	neuron	D1-VP: n = 182 from 8 mice	negative binomial generalized linear models report	W = 3.084	p = 0.002
Supplementary information Figure 7k upper	Puncta number/Arc+ cell	D1-VM vs. D1-VP	mouse	D1-VM: n = 3, D1-VP: n = 3	Two-tailed Student's t-test	t(4) = -6.831	p=0.0024
Supplementary information Figure 7k lowwer	Puncta number/Klf5+ cell	D1-VM vs. D1-VP	mouse	D1-VM: n = 3, D1-VP: n = 3	Two-tailed Student's t-test	t(4) = 3.423	p=0.0267
Supplementary information Figure 8b	Expression level (Normalized TPM)	Tac1: D1-VM vs. D1-VP	neuron		negative binomial generalized linear models	W = 5.030	p = 4.90e-7
		Pdyn: D1-VM vs. D1-VP	neuron		negative binomial generalized linear models report	W = 4.759	p = 1.98e-6
		Chrm4: D1-VM vs. D1-VP	neuron		negative binomial generalized linear models report	W = 0.2402	p = 0.8102
		Foxp1: D1-VM vs. D1-VP	neuron		negative binomial generalized linear models report	W = 1.8569	p = 0.0633
		Isl1: D1-VM vs. D1-VP	neuron		negative binomial generalized linear models report	W = 1.6763	p = 0.0937
		Slc35d3: D1-VM vs. D1-VP	neuron	D1-VM: n = 120 from 6 mice	negative binomial generalized linear models report	W = 0.8778	p = 0.380
				D1-VP: n = 182 from 8 mice
		Adora2a: D1-VM vs. D1-VP	neuron		negative binomial generalized linear models	W = -3.146	p = 0.00165
		SP9: D1-VM vs. D1-VP	neuron		negative binomial generalized linear models	W = 0.256	p = 0.798
		Penk: D1-VM vs. D1-VP	neuron		negative binomial generalized linear models	W = -6.149	p = 7.79e-10
		Gpr52: D1-VM vs. D1-VP	neuron		negative binomial generalized linear models	W = 0.4722	p = 0.637
		Adk: D1-VM vs. D1-VP	neuron		negative binomial generalized linear models	W = -1.244	p = 0.214
Supplementary information Figure 8c	Expression level of MSN markers in D1NAc-VM and D1NAc-VP	Tac1: D1-VM vs. D1-VP	mouse	D1-VM: n = 4, D1-VP: n = 4	Two-tailed Student's t-test	t(6) = -5.036	p = 0.00237
		Pdyn: D1-VM vs. D1-VP	mouse	D1-VM: n = 4, D1-VP: n = 3	Two-tailed Student's t-test	t(5) = -3.755	p = 0.0132
		Chrm4: D1-VM vs. D1-VP	mouse	D1-VM: n = 4, D1-VP: n = 3	Mann-Whitney U test	Z = -0.585	p = 0.629
		Foxp1: D1-VM vs. D1-VP	mouse	D1-VM: n = 4, D1-VP: n = 3	Mann-Whitney U test	Z = 0	p = 1
		Isl1: D1-VM vs. D1-VP	mouse	D1-VM: n = 4, D1-VP: n = 4	Mann-Whitney U test	Z = -1.0	p = 0.686
		Slc35d3: D1-VM vs. D1-VP	mouse	D1-VM: n = 3, D1-VP: n = 3	Mann-Whitney U test	Z = 0	p = 1
		Adora2a: D1-VM vs. D1-VP	mouse	D1-VM: n = 3, D1-VP: n = 4	Two-tailed Student's t-test	t(5) = 1.42	p = 0.215
		SP9: D1-VM vs. D1-VP	mouse	D1-VM: n = 3, D1-VP: n = 4	Two-tailed Student's t-test	t(5) = 2.468	p = 0.0567
		Penk: D1-VM vs. D1-VP	mouse	D1-VM: n = 3, D1-VP: n = 3	Mann-Whitney U test	Z = 1.984	p = 0.114
		Gpr52: D1-VM vs. D1-VP	mouse	D1-VM: n = 5, D1-VP: n = 3	Two-tailed Student's t-test	t(6) = 1.798	p = 0.122
		Adk: D1-VM vs. D1-VP	mouse	D1-VM: n = 3, D1-VP: n = 3	Two-tailed Student's t-test	t(4) = 3.553	p = 0.0237
Supplementary information Figure 9b	Spike number	D1-VM vs. D1-VP vs. D2-VP	neuron	D1-VM: n = 42 from 9 mice	RM ANOVA with Geisser-Greenhouse correction	F(20,1130) = 25.353	p< 0.001
				D1-VP: n = 40 from 10 mice
				D2-VP: n = 34 from 10 mice
Supplementary information Figure 9d	Rheobase (pA)	D1-VM vs. D1-VP vs. D2-VP	neuron	D1-VM: n = 42 from 9 mice	One-way ANOVA	F(2,115) = 34.965	p< 0.001
				D1-VP: n = 40 from 10 mice
				D2-VP: n = 34 from 10 mice
	AP threshold (mV)		neuron	D1-VM: n = 42 from 9 mice	Kruskal-Wallis One Way Analysis of Variance on Ranks	H = 10.793 with 2 degrees of freedom.	p = 0.005
				D1-VP: n = 40 from 10 mice
				D2-VP: n = 34 from 10 mice
	Input Resistance (MΩ)		neuron	D1-VM: n = 41 from 9mice	Kruskal-Wallis One Way Analysis of Variance on Ranks	H = 11.449 with 2 degrees of freedom.	p = 0.003
				D1-VP: n = 33 from 10 mice
				D2-VP: n = 34 from 10 mice
	Resting Potential (mV)		neuron	D1-VM: n = 42 from 9 mice	One-way ANOVA	F(2,115) = 5.343	p = 0.006
				D1-VP: n = 40 from 10 mice
				D2-VP: n = 34 from 10 mice
	Membrane Resistance (MΩ)		neuron	D1-VM: n = 42 from 9 mice	Kruskal-Wallis One Way Analysis of Variance on Ranks	H = 21.417 with 2 degrees of freedom.	p< 0.001
				D1-VP: n = 40 from 10 mice
				D2-VP: n = 34 from 10 mice
Supplementary information Figure 9f	mEPSCs Frequency	D1-VM vs. D1-VP vs. D2-VP	neuron	D1-VM: n = 45 from 9 mice	Kruskal-Wallis One Way Analysis of Variance on Ranks	H = 0.821 with 2 degrees of freedom.	p = 0.663
				D1-VP: n = 47 from 8 mice
				D2-VP: n = 45 from 8 mice
	mEPSCs Amplitude		neuron	D1-VM: n = 45 from 9 mice	Kruskal-Wallis One Way Analysis of Variance on Ranks	H = 1.078 with 2 degrees of freedom.	p = 0.583
				D1-VP: n = 47 from 8 mice
				D2-VP: n = 45 from 8 mice
	mIPSCs Frequency		neuron	D1-VM: n = 36 from 8 mice	Kruskal-Wallis One Way Analysis of Variance on Ranks	H = 56.698 with 2 degrees of freedom.	p = 2.34e-13
				D1-VP: n = 39 from 9 mice
				D2-VP: n = 36 from 7 mice
	mIPSCs Amplitude		neuron	D1-VM: n = 36 from 8 mice	Kruskal-Wallis One Way Analysis of Variance on Ranks	H = 4.341 with 2 degrees of freedom.	p = 0.114
				D1-VP: n = 39 from 9 mice
				D2-VP: n = 36 from 7 mice
